# Supplementary material for: Eating Habits, Body Weight Perception, and Psycho-Emotional Factors Among Romanian University Students: A Cross-Sectional Study
Source: Nutrients. 2026 Jun 6;18(12):1837. doi: 10.3390/nu18121837 (PMC13305504; doi:10.3390/nu18121837)
Supplement: Supplementary file 1 [file nutrients-18-01837-s001.zip]

Archive with 1 entries (1 files):
- nutrients-4255860-supplementary.pdf
